# Supplementary material for: Identification of a factor that accelerates substrate release from SRP
Source: Science. Author manuscript; Available in PMC 2025 Jan 24. (PMC7617331; doi:10.1126/science.adp0787)
Supplement: Supp table 2 [file EMS202361-supplement-Supp_table_2.xlsx]

## Sheet: gblocks
gBlock name	Sequence	Related Figures	Description
gbWH-63	TCATACACATACGATTTAGGTGACACTATAGAATACAAGCTTGCTTGTTCTTTTTGCAGAAGCTCAGAATAAACGCTCAACTTTGGCAGATCTGCTAGCCACCATGGCGCCCAAGGGCAAAGTGGGCACGAGAGGGAAGAAGCAGagtTTTGAAGAGAACAGAGAGACTCTGAAGTTCTACCTGCGGATCATACTGGGGGCCAATGCCATTTACTGCCTTGTGACGTTGGTCTTCTTTTACTCATCTGCCTCATTTTGGGCCTGGTTGGCCCTGGGCTTTAGTCTGGCAGTGTATGGGGCCAGCTACCACTCTATGAGCTCGATGGCACGAGCAGCGTTCTCTGAGGATGGGGCCCTGATGGATGGTGGCagtGACCTCAACagtGAGCAGGGCagtGC…	Fig. 5, S12, S13	SP64-TMEM208H5
gbWH-59	TCATACACATACGATTTAGGTGACACTATAGAATACAAGCTTGCTTGTTCTTTTTGCAGAAGCTCAGAATAAACGCTCAACTTTGGCAGATCCACCATGGCCTACCCATACGATGTTCCAGATTACGCTACCGCGAACGGCACCGGCTGCGTGCAAGGGTCTTCCCCCAGGACAGTACATACTCTGGGCATCCAGCTCCTCCTCTTGTTGTTGTTGCTCCTCTTGCTGTTGCTCCTGCTCTTGCTCCTCCTGCTGACCATTCGCGCATTTGCTGTGTCCTACTTCAAAGCGCTTCACACGCCCACCAACATGCCTGGTCCGACCCCCAGTGGCACTAACGTGGGATCCTCAGGGCGCTCTCCCAGCAAAGCAGTGGCCGCCCGGGCGGCGGGATCCACT…	Fig. 4A	SP64-20L
gbWH-60	TCATACACATACGATTTAGGTGACACTATAGAATACAAGCTTGCTTGTTCTTTTTGCAGAAGCTCAGAATAAACGCTCAACTTTGGCAGATCCACCATGGCCTACCCATACGATGTTCCAGATTACGCTACCGCGAACGGCACCGGCTGCGTGCAAGGGTCTTCCCCCAGGACAGTACATACTCTGGGCATCCAGCTCCTCCTCTTGTTGTTGTTGCTCCTCTTGCTGTTGCTCCTGCTCTTGCTCACCATTCGCTCAGTGGAGGCATTTGCTGTGTCCTACTTCAAAGCGCTTCACACGCCCACCAACATGCCTGGTCCGACCCCCAGTGGCACTAACGTGGGATCCTCAGGGCGCTCTCCCAGCAAAGCAGTGGCCGCCCGGGCGGCGGGATCCACT…	Fig. 4A	SP64-17L
gbWH-61	TCATACACATACGATTTAGGTGACACTATAGAATACAAGCTTGCTTGTTCTTTTTGCAGAAGCTCAGAATAAACGCTCAACTTTGGCAGATCCACCATGGCCTACCCATACGATGTTCCAGATTACGCTACCGCGAACGGCACCGGCTGCGTGCAAGGGTCTTCCCCCAGGACAGTACATACTCTGGGCATCCAGCTCCTCCTCTTGTTGTTGTTGCTCCTCTTGCTGTTGCTCCTGACCATTCGCTCAGTGGAGAGCTGCTGGGCATTTGCTGTGTCCTACTTCAAAGCGCTTCACACGCCCACCAACATGCCTGGTCCGACCCCCAGTGGCACTAACGTGGGATCCTCAGGGCGCTCTCCCAGCAAAGCAGTGGCCGCCCGGGCGGCGGGATCCACT…	Fig. 4A, S6D	SP64-14L
gbWH-37	TCATACACATACGATTTAGGTGACACTATAGAATACAAGCTTGCTTGTTCTTTTTGCAGAAGCTCAGAATAAACGCTCAACTTTGGCAGATCCACCATGGCCTACCCATACGATGTTCCAGATTACGCTACCGCGAACGGCACCGGCTGCGTGCAAGGGTCTTCCCCCAGGACAGTACATACTCTGGGCATCCAGCTCCTCtctTTGTTGTTGtctTTGtctCTCCTGCTCtcaTTGtcaCTCCTCCTCtctCTGCTGTTGTTGGCATTTGCTGTGTCCTACTTCAAAGCGCTTCACACGCCCACCAACATGCCTGGTCCGACCCCCAGTGGCACTAACGTGGGATCCTCAGGGCGCTCTCCCAGCAAAGCAGTGGCCGCCCGGGCGGCGGGATCCACT…	Fig. 4A	SP64-17L-6S
gbWH-41	TCATACACATACGATTTAGGTGACACTATAGAATACAAGCTTGCTTGTTCTTTTTGCAGAAGCTCAGAATAAACGCTCAACTTTGGCAGATCCACCATGGCCTACCCATACGATGTTCCAGATTACGCTACCGCGAACGGCACCGGCTGCGTGCAAGGGTCTTCCCCCAGGACAGTACATACTCTGGGCATCCAGCTCggtCTCTTGggaTTGTTGggaCTCTTGggtTTGCTCggtCTCTTGggaCTCCTGCTGCTGTTGTTGGCATTTGCTGTGTCCTACTTCAAAGCGCTTCACACGCCCACCAACATGCCTGGTCCGACCCCCAGTGGCACTAACGTGGGATCCTCAGGGCGCTCTCCCAGCAAAGCAGTGGCCGCCCGGGCGGCGGGATCCACT…	Fig. 4A	SP64-17L-6G

## Sheet: plasmid
plasmid name	Sequence	Related Figures	Description
WH-22	ATTTAGGTGACACTATAGAATACAAGCTTGCTTGTTCTTTTTGCAGAAGCTCAGAATAAACGCTCAACTTTGGCAGATCTGCTAGCCACCATGGCGCCCAAGGGCAAAGTGGGCACGAGAGGGAAGAAGCAGATATTTGAAGAGAACAGAGAGACTCTGAAGTTCTACCTGCGGATCATACTGGGGGCCAATGCCATTTACTGCCTTGTGACGTTGGTCTTCTTTTACTCATCTGCCTCATTTTGGGCCTGGTTGGCCCTGGGCTTTAGTCTGGCAGTGTATGGGGCCAGCTACCACTCTATGAGCTCGATGGCACGAGCAGCGTTCTCTGAGGATGGGGCCCTGATGGATGGTGGCATGGACCTCAACATGGAGCAGGGCATGGCAGAGCACCTTAAG…	Fig. 2C, 3, 4B, 5, S5, S7, S9, S12	SP64-TMEM208-TST
WH-009	GACGGATCGGGAGATCTCCCGATCCCCTATGGTGCACTCTCAGTACAATCTGCTCTGATGCCGCATAGTTAAGCCAGTATCTGCTCCCTGCTTGTGTGTTGGAGGTCGCTGAGTAGTGCGCGAGCAAAATTTAAGCTACAACAAGGCAAGGCTTGACCGACAATTGCATGAAGAATCTGCTTAGGGTTAGGCGTTTTGCGCTGCTTCGCGATGTACGGGCCAGATATACGCGTTGACATTGATTATTGACTAGTTATTAATAGTAATCAATTACGGGGTCATTAGTTCATAGCCCATATATGGAGTTCCGCGTTACATAACTTACGGTAAATGGCCCGCCTGGCTGACCGCCCAACGACCCCCGCCCATTGACGTCAATAATGACGTATGTTCCCATAG…	Fig. 1A-B, 5D, S2, S3	pcDNA5-GFP-P2A-mCherry-TRPC6
WH-40	GACGGATCGGGAGATCTCCCGATCCCCTATGGTGCACTCTCAGTACAATCTGCTCTGATGCCGCATAGTTAAGCCAGTATCTGCTCCCTGCTTGTGTGTTGGAGGTCGCTGAGTAGTGCGCGAGCAAAATTTAAGCTACAACAAGGCAAGGCTTGACCGACAATTGCATGAAGAATCTGCTTAGGGTTAGGCGTTTTGCGCTGCTTCGCGATGTACGGGCCAGATATACGCGTTGACATTGATTATTGACTAGTTATTAATAGTAATCAATTACGGGGTCATTAGTTCATAGCCCATATATGGAGTTCCGCGTTACATAACTTACGGTAAATGGCCCGCCTGGCTGACCGCCCAACGACCCCCGCCCATTGACGTCAATAATGACGTATGTTCCCATAG…	Fig. S2	pcDNA5-B4GALT1-GFP-P2A-mCherry
WH-33	ATTTAGGTGACACTATAGAATACAAGCTTGCTTGTTCTTTTTGCAGAAGCTCAGAATAAACGCTCAACTTTGGCAGATCTGCTAGCCACCatgggtatgggcgacattgaaggactgatagataaagtcaacgagttgaagttggatgacaatgaagcacttatagagaagttgaaacatggtcagtttacgttgcgagacatgtatgagcaatttcaaaatatcatgAaaatgggccccttcagtcagatcttggggatgatccctggttttgggacagattttatgagcaaaggaaatgaacaggagtcaatggcaaggctaaagaaattaatgacaataatggatagtatgaatgatcaagaactagacagtacggatggtgccaaagtttttagt…	Fig. S9A	SP64-SRP54-M
WH-39	ATTTATGCAGAGGCCGAGGCCGCCTCTGCCTCTGAGCTATTCCAGAAGTAGTGAGGAGGCTTTTTTGGAGGCCTAGGCTTTTGCAAAAAGCTCCCGGGAGCTTGTATATCCATTTTCGGATCTGATCAGCACGTGTTGACAATTAATCATCGGCATAGTATATCGGCATAGTATAATACGACAAGGTGAGGAACTAAACCATGGCCAAGTTGACCAGTGCCGTTCCGGTGCTCACCGCGCGCGACGTCGCCGGAGCGGTCGAGTTCTGGACCGACCGGCTCGGGTTCTCCCGGGACTTCGTGGAGGACGACTTCGCCGGTGTGGTCCGGGACGACGTGACCCTGTTCATCAGCGCGGTCCAGGACCAGGTGGTGCCGGACAACACCCTGGCCTGGGTGT…	Fig. S2	pcDNA3-mCherry-P2A-ss-EGFP-KDEL
WH-85	GACGGATCGGGAGATCTCCCGATCCCCTATGGTGCACTCTCAGTACAATCTGCTCTGATGCCGCATAGTTAAGCCAGTATCTGCTCCCTGCTTGTGTGTTGGAGGTCGCTGAGTAGTGCGCGAGCAAAATTTAAGCTACAACAAGGCAAGGCTTGACCGACAATTGCATGAAGAATCTGCTTAGGGTTAGGCGTTTTGCGCTGCTTCGCGATGTACGGGCCAGATATACGCGTTGACATTGATTATTGACTAGTTATTAATAGTAATCAATTACGGGGTCATTAGTTCATAGCCCATATATGGAGTTCCGCGTTACATAACTTACGGTAAATGGCCCGCCTGGCTGACCGCCCAACGACCCCCGCCCATTGACGTCAATAATGACGTATGTTCCCATAG…	Fig. S2	pCDNA5-mCherry-P2A-PrP-YFP-GPI
